# Supplementary material for: On an algorithmic definition for the components of the minimal cell
Source: PLoS One. 2018 Jun 1;13(6):e0198222. doi: 10.1371/journal.pone.0198222 (PMC5983409; doi:10.1371/journal.pone.0198222)
Supplement: S2 Text — R functions to plot SIs as networks using our package ‘InterPlay’ (included as ‘S1 Binary’) as well as the ‘igraph’ [73] R package. (TXT) [file pone.0198222.s002.txt]

### S2 Text (S2Text.txt)
## Supplementary R functions for paper
## "On an algorithmic definition for the components of the minimal cell"
## (O. Martinez and M. H. Reyes-Valdes)
##
## See Supplementary file "S1 Appendix" (file "S1Text.pdf")
## where these functions are demonstrated.
##
## To include these functions into your R environment, put this file
## in the working directory and type: source("S2Text.txt")
##
## Comments and complains to:
## octavio.martinez[at]cinvestav.mx
##
## Contents:
## mea.compl - Measures relative complexit
## SI2d - Produces a graph (in igraph format) from an SI (in InterPlay format)
## map2rain - Defines to color graphs from an interactome.
##
###

mea.compl <-
function(s, res.SI, operand.joiner = ";", decimals = 2){
	# mea.compl
	# Measures relative complexity of an
	# structure "s" within an interactome "SI"
	# which has been analyzed with the function
	# "findEssential" using the option "give.sets = TRUE"
	
	# NOTE: this function will be called with the parameter
	# "operand.joiner" equal to the one used to obtain "res.SI"!
	
	# Checks that the input is correct.
	to.stop1 <- 'Parameter "res.SI" does not appear to be the result of "findEssential" with 
	option "give.sets = TRUE".'
	to.stop2 <- 'Parameter "s" is not a valid element (must be an element of "name" in 
	"res.SI$main$name).'
	if(class(res.SI) != "list") stop(to.stop1)
	if(sum(names(res.SI) == c("main","sets")) != 2) stop(to.stop1)
	if(sum(names(res.SI$sets) == c("G","EG","Si","ESi","Se","ESe","E","NE")) != 8) stop(to.stop1)
	if(!is.element(s, res.SI$main$name)) stop(to.stop2)
	
	# Find the set S of all possible operands.
	S <- union(res.SI$sets$G, union(res.SI$sets$Si, res.SI$sets$Se))
	n.S <- length(S)
	
	# Find the set of operands involved in the synthesis of "s"
	O <- strsplit(res.SI$main$Operands[res.SI$main$name == s], split=";", fixed=TRUE)[[1]]
	n.O <- length(O)
	
	res <- round(100*n.O/n.S, decimals)
	print(paste("Element '", s, "' has a relative complexity of ", n.O, "/", n.S, 
	" (", res, "%)", sep=""))
	invisible(res)
}
SI2d <-
function(SI=dummy3.SI, which.one="synthesis", give.sets=FALSE){
	
	# SI2d
	# Produces a graph (in igraph format) from an SI (in InterPlay format)
	# Feb 8, 2018
	
	# Parameters:
	# SI - An syntesis interactome (SI)
	# which.one - Which type of graph, "synthesis" or "binding".
	# give.sets - Logical, Want the sets ("Si", "G", "Se") in output? FALSE or TRUE.
	
	# Output:

	# A list with 2:
	# d - A data frame for edges with names "from" and "to".
	# nod.at - A data frame with vertices names and attributes
	
	# If give.sets=FALSE a third component of the output
	# will contain the sets "Si", "G", "Se".
	
	# Author: Octavio Martinez ( octavio.martinez[at]cinvestav.mx )
	# License: GNU Public License Version 3, June 2007.
	# 'Share and Enjoy.'
	
	# Function to eliminate redundancy from the "d" data set.
	red.out <- function(x){
	# red.out - Eliminate redundant rows from a "d" dataset
		temp <- strsplit(unique(paste(x$from, x$to)), split=" ", fixed=TRUE)
	
		# Reconstruct x only with non redundant elements
		lt <- length(temp) 
		new.x <- data.frame(rep("", lt), rep("", lt), stringsAsFactors=FALSE)
		names(new.x) <- c("from", "to")
		for(i in 1:lt){
			new.x[i, 1:2] <- c(temp[[i]][1], temp[[i]][2])
		}
		new.x
	}

	## Options for which.one are c("synthesis", "binding")
	if(!is.element(which.one, c("synthesis", "binding"))) stop('Option \"which.one\" is not valid!')
	
	# Normalizes SI 
	SI <- normalize.SI(SI, give.sets=TRUE)
	
	G <- SI$sets$G
	Si <- SI$sets$Si
	Se <- SI$sets$Se	
	SI <- SI$SI

if(which.one=="synthesis"){	
	# Basic data.frame
	d <- data.frame(c(unlist(SI$o1), unlist(SI$o2)), c(unlist(SI$name), unlist(SI$name)), stringsAsFactors=FALSE)
	names(d) <- c("from", "to")
	d <- red.out(d)
	
	if(length(Se) == 0) Se <- c("")
	sets <- list(Si, G, Se)
	names(sets) <- c("Si", "G", "Se")
	
	# nodes attribute(s)
	
	nod.at <- sort(unique(c(d$from, d$to)))
	n.r <- length(nod.at) # Number of nodes (rows) 
	nod.at <- data.frame(nod.at, rep("", n.r), rep("", n.r), rep("", n.r), stringsAsFactors=FALSE)
	names(nod.at) <- c("name", "set", "type", "structure") # OLD: "supstru"
	
	# Set attribute "set"
	for(i in 1:n.r){
		if(is.element(nod.at$name[i], Si)) {
				nod.at$set[i] <- "Si"
			} else if(is.element(nod.at$name[i], G)) {
				nod.at$set[i] <- "G"
			} else {
				nod.at$set[i] <- "Se"
			}  
	}
	
	# set attribute "type"
	temp1 <- data.frame(SI$name, SI$type.n, stringsAsFactors=FALSE)
	temp2 <- data.frame(SI$o1, SI$type.o1, stringsAsFactors=FALSE)
	temp3 <- data.frame(SI$o2, SI$type.o2, stringsAsFactors=FALSE)
	names(temp1) <- c("n","type")
	names(temp2) <- names(temp1)
	names(temp3) <- names(temp1)
	temp4 <- rbind(temp1, temp2, temp3)
	
	nt4 <- nrow(temp4)
	for(i in 1:nt4){
		for(j in 1:n.r){
			if(temp4$n[i] == nod.at$name[j]){
				nod.at$type[j] <- temp4$type[i]
			}
		}
	}

	# set attribute "structure"
	s.supstru <- unique(SI$structure)
	l.s.supstru <- length(s.supstru)
	temp.s <- c(1:nrow(SI)) # Indicates rows of In

	# Now, we need to find the set of elements for each "structure"
	temp.d <- data.frame(temp.s) # Temporal data.frame
	for(i in 1:l.s.supstru){ # For each element of "s.supstru":
		temp.d <- cbind(temp.d, SI$structure==s.supstru[i])
	}

	temp.d <- data.frame(temp.d[,2:ncol(temp.d)])
	names(temp.d) <- s.supstru

	# Now determine the sets of each suberstructure
	sup.sets <- vector("list", l.s.supstru)
	names(sup.sets) <- s.supstru 
	for(i in 1:l.s.supstru){ # For each element of "s.supstru":
			sup.sets[[i]] <- union(union(SI$name[temp.d[,i]],SI$o1[temp.d[,i]]),SI$o2[temp.d[,i]])
		}

	# We have the superstructure sets
	for(i in 1:l.s.supstru){ # For each element of "s.supstru":
		for(j in 1:n.r){ # For each one of the nodes (names)
			if(is.element(nod.at$name[j], sup.sets[[i]])) nod.at$structure[j] <- s.supstru[i]
		}
	}

	for(i in 1:l.s.supstru){
		# nod.at$supstru[nod.at$name == s.supstru[i]] <- s.supstru[i]
		nod.at$structure[nod.at$name == s.supstru[i]] <- s.supstru[i]
	}
	
	if(!give.sets){
		res <- list(d, nod.at)
		names(res) <- c("d", "nod.at")
		return(res)
	} else {
		res <- list(d, nod.at, sets)
		names(res) <- c("d", "nod.at", "sets")
		return(res)		
	}
	} else {
	# Begins with option which.one=="binding"
		
		# Basic data.frame
		d <- data.frame(unlist(SI$o1), unlist(SI$o2), stringsAsFactors=FALSE)
		names(d) <- c("from", "to")	
		
		if(length(Se) == 0) Se <- c("")
		sets <- list(Si, G, Se)
		names(sets) <- c("Si", "G", "Se")

	# nodes attribute(s)
	
	nod.at <- sort(unique(c(d$from, d$to)))
	n.r <- length(nod.at) # Number of nodes (rows) 
	nod.at <- data.frame(nod.at, rep("", n.r), rep("", n.r), rep("", n.r), stringsAsFactors=FALSE)
	names(nod.at) <- c("name", "set", "type", "supstru")
	
	# Set attribute "set"
	for(i in 1:n.r){
		if(is.element(nod.at$name[i], Si)) {
				nod.at$set[i] <- "Si"
			} else if(is.element(nod.at$name[i], G)) {
				nod.at$set[i] <- "G"
			} else {
				nod.at$set[i] <- "Se"
			}  
	}
	
	# set attribute "type"
	temp2 <- data.frame(SI$o1, SI$type.o1, stringsAsFactors=FALSE)
	temp3 <- data.frame(SI$o2, SI$type.o2, stringsAsFactors=FALSE)
	names(temp2) <- c("name","type")
	names(temp3) <- c("name","type")
	temp4 <- rbind(temp2, temp3)

	nt4 <- nrow(temp4)
	for(i in 1:nt4){
		for(j in 1:n.r){
			if(temp4$name[i] == nod.at$name[j]){
				nod.at$type[j] <- temp4$type[i]
			}
		}
	}

	# set attribute "structure"
	s.supstru <- unique(SI$structure)

	l.s.supstru <- length(s.supstru)
	temp.s <- c(1:nrow(SI)) # Indicates rows of In

	# Now, we need to find the set of elements for each "structure"
	temp.d <- data.frame(temp.s) # Temporal data.frame

	for(i in 1:l.s.supstru){ # For each element of "s.supstru":
		temp.d <- cbind(temp.d, SI$structure == s.supstru[i])
	}

	temp.d <- data.frame(temp.d[,2:ncol(temp.d)])
	names(temp.d) <- s.supstru
	
	# Now determine the sets of each suberstructure
	sup.sets <- vector("list", l.s.supstru)
	names(sup.sets) <- s.supstru 
	for(i in 1:l.s.supstru){ # For each element of "s.supstru":
			sup.sets[[i]] <- union(union(SI$name[temp.d[,i]], SI$o1[temp.d[,i]]), SI$o2[temp.d[,i]])
		}
		
		# Correction of the name
		names(nod.at)[4] <- "structure"
	# We have the superstructure sets
	for(i in 1:l.s.supstru){ # For each element of "s.supstru":
		for(j in 1:n.r){ # For each one of the nodes (names)
			if(is.element(nod.at$name[j], sup.sets[[i]])) nod.at$structure[j] <- s.supstru[i]
		}
	}
	
	for(i in 1:l.s.supstru){
		nod.at$structure[nod.at$name == s.supstru[i]] <- s.supstru[i]
	}

	# Gives results
	
	if(!give.sets){
		res <- list(d, nod.at)
		names(res) <- c("d", "nod.at")
		return(res)
	} else {
		res <- list(d, nod.at, sets)
		names(res) <- c("d", "nod.at", "sets")
		return(res)		
	}

	} # Ends option which.one=="binding" 
}
map2rain <-
function(net=graph_from_data_frame(d=SI2d()$d, directed=TRUE, vertices=SI2d()$nod.at), what="type", alpha=.5){
	
	# map2rain
	# Utility function to color graphs from an interactome.

	# Parameters:
	# net - A graph (or "network") as produced by "graph_from_data_frame"
	# what - Option for which type of attribute will be color,
	# 	possible values are: "type", "set" or "structure"
	# alpha - The alpha parameter for the "rainbow" function (>=0, <=1)

	# Output:
	# A list with two components:
	# 1) - col.key (a data frame with "types" and "my.col")
	# 2) - A vector with the color definition for each vertice.

	# Example: Run with defaults map2rain()
	# (see also examples in the tutorial)

	# Depends on igraph, in particular "V" function

	# Author: Octavio Martinez ( octavio.martinez[at]cinvestav.mx )
	# License: GNU Public License Version 3, June 2007.
	# 'Share and Enjoy.'

	# Check "what"
	if(!is.element(what, c("type", "set", "structure"))) stop('"what" must be "type", "set" or "structure"!')
	
	if(what == "type") temp <- V(net)$type
	if(what == "set") temp <- V(net)$set
	if(what == "structure") temp <- V(net)$structure
			
		types <- unique(temp)
		
		nt <- length(types)
		my.col <- rainbow(n=nt, alpha = alpha)
		col.key <- data.frame(types, my.col, stringsAsFactors = FALSE)
		
		nv <- length(temp)
		the.col <- rep("", nv)
		for(i in 1: nv){
			for(j in 1:nt){
				if(temp[i] == col.key$types[j]) the.col[i] <- col.key$my.col[j] 
			}
		}
	res <- list(col.key, the.col)
	names(res) <- c("col.key", "colors")	
	res
}
