# Supplementary material for: On an algorithmic definition for the components of the minimal cell
Source: PLoS One. 2018 Jun 1;13(6):e0198222. doi: 10.1371/journal.pone.0198222 (PMC5983409; doi:10.1371/journal.pone.0198222)
Supplement: S1 Binary — Binary file with our R package ‘InterPlay’. The manual for this package is presented as ‘S3 Text’. To install this R [72] package see ‘S1 Text’ or the corresponding R documentation. (GZ) [file pone.0198222.s004.tar.gz]

Archive with 26 entries (22 files):
- InterPlay/DESCRIPTION
- InterPlay/NAMESPACE
- InterPlay/R
- InterPlay/R/C2E.R
- InterPlay/R/expandAll.R
- InterPlay/R/findEssential.R
- InterPlay/R/normalize.SI.R
- InterPlay/R/simulate.SI.R
- InterPlay/build
- InterPlay/build/partial.rdb
- InterPlay/data
- InterPlay/data/dummy1.SI.rda
- InterPlay/data/dummy2.SI.rda
- InterPlay/data/dummy3.SI.rda
- InterPlay/data/int.SI.rda
- InterPlay/man
- InterPlay/man/C2E.Rd
- InterPlay/man/InterPlay-package.Rd
- InterPlay/man/dummy1.SI.Rd
- InterPlay/man/dummy2.SI.Rd
- InterPlay/man/dummy3.SI.Rd
- InterPlay/man/expandAll.Rd
- InterPlay/man/findEssential.Rd
- InterPlay/man/int.SI.Rd
- InterPlay/man/normalize.SI.Rd
- InterPlay/man/simulate.SI.Rd
