# Supplementary material for: On an algorithmic definition for the components of the minimal cell
Source: PLoS One. 2018 Jun 1;13(6):e0198222. doi: 10.1371/journal.pone.0198222 (PMC5983409; doi:10.1371/journal.pone.0198222)
Supplement: S1 Binary — Binary file with our R package ‘InterPlay’. The manual for this package is presented as ‘S3 Text’. To install this R [72] package see ‘S1 Text’ or the corresponding R documentation. (GZ) [file pone.0198222.s004.tar.gz › InterPlay/DESCRIPTION]

Package: InterPlay
Type: Package
Title: Obtains essential components in a synthesis interactome
Version: 1.1
Date: 2018-02-02
Author: Octavio Martinez and M. Humberto Reyes-Valdes
Maintainer: Octavio Martinez <octavio.martinez@cinvestav.mx>
Description: A Synthesis Interactome (SI) is a data.frame with information for the synthesis of cell components. With this package SIs can be analyzed to algorithmically determine about the essentiality of cell components. Auxiliary functions for SIs analysis and examples of such structures are presented.
License: GPL-3
NeedsCompilation: no
Packaged: 2018-02-03 01:06:22 UTC; OMV
