# Supplementary material for: On an algorithmic definition for the components of the minimal cell
Source: PLoS One. 2018 Jun 1;13(6):e0198222. doi: 10.1371/journal.pone.0198222 (PMC5983409; doi:10.1371/journal.pone.0198222)
Supplement: S1 Binary — Binary file with our R package ‘InterPlay’. The manual for this package is presented as ‘S3 Text’. To install this R [72] package see ‘S1 Text’ or the corresponding R documentation. (GZ) [file pone.0198222.s004.tar.gz › InterPlay/R/C2E.R]

C2E <-
function(s="a", SI=dummy1.SI, sl="<", sr=">", no.spaces = TRUE, print.steps = FALSE, max.cycles = 10){
	# C2E - Implements the 'Condensed to Extended' algorithm.
	
	# Version with new standar for synthesis interactome: SI
	# See: 50_TurtleOMV.txt (January 29, 2018)
	# NOTE: I will make a trick; will use the "old" names of the interactome:
	old.n <- c("n", "sa", "sb", "seta", "setb", "typen", "typea", "typeb", 
"supstru")
	
	# Parameters:
	# s - Name of input structure ("pol") 
	# SI - interactome (int.SI)
	# Symbols to be used in the formulae:
		# sl - Symbol for left separator (<)
		# sr - Symbol for right separator (<) 
	# no.spaces - No spaces between symbols? Logical: TRUE (T) or FALSE (F)
	# print.steps - Print steps of algorithm? Logical: TRUE (T) or FALSE (F) 
	# max.cycles - Maximum number of cycles to perform before output with "UNDECIDED"

	# Output:
	# IF print.steps=F
		# A string of symbols with the extended formula.
	# IF print.steps=T
		# Print intermediate steps 
		# A string of symbols with the extended formula.

	# Example - Run with the defaults: C2E()

	# Author: Octavio Martinez ( octavio.martinez[at]cinvestav.mx )
	# License: GNU Public License Version 3, June 2007.
	# 'Share and Enjoy.'
	
	# Depends on "normalize.SI"

	# Checks if "SI" is normalized (a "list"), if not
	# Normalize "SI" and obtains "sets" = Si, G and Se from "normalize.SI":

	if(class(SI) != "list"){
		temp <- normalize.SI(SI, give.sets=TRUE)
		In <- temp$SI
		names(In) <- old.n
		Si <- temp$sets$Si
		G <- temp$sets$G
		Se <- temp$sets$Se
	} else {
		# G, Si, Se
		G <- SI$sets$G
		Si <- SI$sets$Si
		Se <- SI$sets$Se	
		In <- SI$SI
		names(In) <- old.n
	}
	
	if(length(Se) == 0) Se <- c("")
	
	S <- union(Si, union(Se, G))
	if(!is.element(s, S)) stop(paste("\"",s, "\" is not an element of S!", sep=""))
	
	if(!is.element(s, Si)) {
		warning(paste("\"",s, "\" is not an element of Si!", sep=""))
		return(s)
	}
		
	# Define function to get string
	get.B <- function(x){
		paste(sl, In$sa[In$n==x], ",", In$sb[In$n==x], sr, sep=" ")
	}
	
	# Define function to get set
	get.E <- function(x){
		setdiff(strsplit(x, split=" ", fixed = TRUE)[[1]], c(sl, ",", sr))
	}
	
	# Define function to substitute elements of Si
	subs.Si <- function(x){
		x.v <- strsplit(x, split=" ", fixed = TRUE)[[1]]
		l.v <- length(x.v)
		for(i in 1:l.v){
			if(is.element(x.v[i], Si)) x.v[i] <- get.B(x.v[i])
		}
		paste(x.v, collapse=" ")	
	}
	
	# Define function to take out spaces
	out.spaces <- function(x){
		x.v <- strsplit(x, split=" ", fixed = TRUE)[[1]]
		paste(x.v, collapse="")
	}
	
	# Define the "if.step" function for the case print.steps = TRUE
	n.step <- 0
	if.step <- function(x){
		if(print.steps){
			if(no.spaces){
				x <- out.spaces(x)
			}
			print(paste(n.step, x, sep=" - "))
		}	
	}
	
	# Step 2: SET f = B(s) and E = E(f).
	f <- get.B(s)
	n.step <- n.step + 1
	if.step(s)
	E <- get.E(f)
	n.step <- n.step + 1
	if.step(f)
	
	# Step 3: IF s ∈ E output f
	if(is.element(s, E)) {
		n.step <- n.step + 1
		if.step(f)
		if(no.spaces) return(out.spaces(f))
		else return(f)
		}
	
	# Step 4 to 6: SET nf = f AND make substitution of each element!!
	n.c <- 0 # Number of cycles of substitutions.
	nf <- subs.Si(f)
	while(nf != f){
		n.c <- n.c + 1
		# if more than "max.cycles" had been performed will return a list
		# with 2 components, one that will be the string "UNDECIDED" and the
		# other with the current nf
		if(n.c > max.cycles) {
			if(no.spaces) fr <- out.spaces(nf)
			else fr <- nf
			return(list("UNDECIDED", fr))
		}
		E <- get.E(nf) # Current value of set
		if(is.element(s, E)) {
			n.step <- n.step + 1
			if.step(nf)
			if(no.spaces) return(out.spaces(nf))
			else return(nf)
		}
		f <- nf
		nf <- subs.Si(f)
	}
	n.step <- n.step + 1
	if.step(nf)
	if(no.spaces) return(out.spaces(nf))
	else return(nf)
}
