# Supplementary material for: On an algorithmic definition for the components of the minimal cell
Source: PLoS One. 2018 Jun 1;13(6):e0198222. doi: 10.1371/journal.pone.0198222 (PMC5983409; doi:10.1371/journal.pone.0198222)
Supplement: S1 Binary — Binary file with our R package ‘InterPlay’. The manual for this package is presented as ‘S3 Text’. To install this R [72] package see ‘S1 Text’ or the corresponding R documentation. (GZ) [file pone.0198222.s004.tar.gz › InterPlay/R/expandAll.R]

expandAll <-
function(SI=dummy1.SI, sl="<", sr=">", no.spaces = TRUE, max.cycles = 10){
	# expandAll - Obtains expanded formulae for all structures
	# into an interactome using the C2E algorithm.
	
	# This version uses NEW standar names
	# See: 50_TurtleOMV.txt
	
	# Parameters:
	# SI - synthesis interactome
	# Symbols to be used in the formulae:
		# sl - Symbol for left separator (<)
		# sr - Symbol for right separator (<) 
	# max.cycles - Maximum number of cycles to perform before output with "UNDECIDED"

	# Output:
	# A dataframe with three columns:
	# name - The name of the structure (string).
	# condensed - The condensed formula as implicit in "In" (string).
	# expanded - The expanded formula found by C2E (string) OR
	# 	the string "UNDECIDED" when the maximum number of cycles
	#	"max.cycles" is reached by C2E without been able to decide
	#	about the expanded formula.

	SI <- normalize.SI(SI, give.sets=TRUE)
	
	# NOTE: C2E uses the "old" names of the interactome:
	# old.n <- c("n", "sa", "sb", "seta", "setb", "typen", "typea", "typeb", "supstru")
	# HOWEVER this is just a wraper, thus there is no problem.
	# The new names are:
	# SI.names <- c("name", "o1", "o2", "set.o1", "set.o2", "type.n", "type.o1", "type.o2", "structure")
	
	## Canonical names that must be present in "SI$SI": 
	# "name", "o1", "o2" (old: "n" "sa" "sb)".
	n.s <- nrow(SI$SI) # Number of structures to be processed
	tempa <- SI$SI$o1
	tempb <- SI$SI$o2
	# Construct condensed
	if(no.spaces){
		condensed <- paste(rep(sl,n.s), tempa, rep(",",n.s), tempb, rep(sr,n.s), sep="")
	} else {
		condensed <- paste(rep(sl,n.s), tempa, rep(",",n.s), tempb, rep(sr,n.s), sep=" ")		
	}
	res <- data.frame(SI$SI$name, condensed,  rep("", n.s), stringsAsFactors = FALSE)
	names(res) <- c("name", "condensed", "expanded")

	for(i in 1:n.s){
		temp <- C2E(s=res$name[i], SI=SI, sl=sl, sr=sr, no.spaces = no.spaces, print.steps = FALSE, max.cycles = max.cycles)
		if(length(temp) == 1){
			res$expanded[i] <- temp
		} else {
			res$expanded[i] <- temp[[1]]
		}
	}
	res
}
