# Supplementary material for: On an algorithmic definition for the components of the minimal cell
Source: PLoS One. 2018 Jun 1;13(6):e0198222. doi: 10.1371/journal.pone.0198222 (PMC5983409; doi:10.1371/journal.pone.0198222)
Supplement: S1 Binary — Binary file with our R package ‘InterPlay’. The manual for this package is presented as ‘S3 Text’. To install this R [72] package see ‘S1 Text’ or the corresponding R documentation. (GZ) [file pone.0198222.s004.tar.gz › InterPlay/R/findEssential.R]

findEssential <-
function(SI = dummy1.SI, operand.joiner = ";", give.sets = FALSE, give.Expanded = TRUE, sl="<", sr=">"){
	
	# findEssential
	# Version: Thu Feb  1, 2018
	
	# Parforms "turtle" and "C2E" algorithms (in parallel)
	# to determine essential structures and expanded formulae
	# in an interactome.
	
	# "turtle" Author: M. Humberto Reyes-Valdes
	# "C2E" Author: Octavio Martinez
	# Implementation of this function: Octavio Martinez
	
	# See log file: 52_EssencialityAlgorithm.txt
	# Small modifications see: 53_TestingFindEssential.txt
	
	################ AUXILIAR FUNCTIONS ################ 
	
	##### - Auxiliar functions For C2E - #####
		# Defines function to get string
	get.B <- function(x){
		paste(sl, In$sa[In$n==x], ",", In$sb[In$n==x], sr, sep=" ")
	}
	
		# Defines function to perform substitution in Expanded formula 
	subs.x.in.form <- function(x, t.form){
		# Auxiliar function for C2E
		# Substitute x by its binary operator
		# in the formula "form"
		# Needs the existence of "In" = "n, sa, sb"
	
		# Splits the form
		sf <- strsplit(t.form, split=" ", fixed = TRUE)[[1]]
		if(is.element(x, Si)){
			# Only if x is an internal sturucture
			for(k in 1:length(sf)){
				if(sf[k] == x){
					# This one needs to be substituted!
					sf[k] <- get.B(x)
				}
			}
			t.form <- return(paste(sf, collapse=" "))	
		}
		t.form 
	}
	
	# Define function to take out spaces (from "form")
	out.spaces <- function(x){
		# (Note: this is for x as vector) 
		lx <- length(x)
		res.x <- rep("", lx)
		for(i in 1:lx){
			res.x[i] <- paste(strsplit(x[i], split=" ", fixed = TRUE)[[1]], collapse="")
		}
		res.x
	}
	
	##### - END Auxiliar functions For C2E - #####	
	
	# Auxiliary function: frozen.update which input will be
	# the current state of "frozen" and the output will change
	# the status of the frozen from FALSE to TRUE IF
	# s.n[i] exists in the set cur[[i]].
	# Technical note: I will operate in the global variables
	# that exist within the function "turtle" and test only
	# for the cases where frozen is FALSE i.e.,
	# only for the cases in which frozen is still false.
	
	# This function will also alter the vector of names of
	# frozen structures: frozen.names
	frozen.update <- function(){
		which.test <- index[!frozen]
		z <- length(which.test)
		for(i in 1:z){
			if(is.element(s.n[which.test[i]], curr[[which.test[i]]])) frozen[which.test[i]] <- TRUE
		}
		# Will also update 
		# a.6) Names of the (currently) frozen structures:
		frozen.names <- s.n[frozen == TRUE]
		list(frozen, frozen.names)
	}

	# b) Auxiliar function "make.subst" (makes substitution)
	# for each set "curr[[i]]":
	# and for each element "curr[[i]][j]", j in 1:length(curr[[i]])
	# It also obtain "Expanded" when give.Expanded = TRUE
	make.subst <- function(){
		for(i in 1:ns){
			lcurr <- length(curr[[i]])
			for(j in 1:lcurr){
				if(!is.element(curr[[i]][j], s.n)){
					# Not defined as structure in In$n
					new[[i]] <- union(new[[i]], curr[[i]][j])
				} else {
					# It IS an structure in s.n !
					if(is.element(curr[[i]][j], frozen.names)){
						# It is a frozen structure, thus not
						# substitute but include in new[[i]]
						new[[i]] <- union(new[[i]], curr[[i]][j])
					} else {
						# It is NOT frozen, thus we must make
						# a substitution:
						for(k in 1:ns){
							# Check each structure!
							if(curr[[i]][j] == names(curr)[k]){
								# Structure within operands
								new[[i]] <- union(new[[i]], curr[[k]])
								# NOTE: Do NOT take out the substituted estructure!
								
								# Substitute in form[i] the element "curr[[i]][j]" by 
								# its binary operator (to obtain "Expanded")
								if(give.Expanded){
									form[i] <- subs.x.in.form(x = curr[[i]][j], t.form = form[i])
								}
							}
						}
						
					}
				}
			}
		}
		list(new, form)
	}
	
	# Auxiliary function to take "" out of new
	take.out.null <- function(new){
		for(i in 1:ns){
			new[[i]] <- setdiff(new[[i]], c(""))
		}
		new
	}

	
	# Auxiliar function "join.operands"
	join.operands <- function(x, operand.joiner){
		# x a list with set of operands
		op <- rep("", ns)
		for(i in 1:ns){
			op[i] <- paste(x[[i]], collapse = operand.joiner)
		}
		op
	}
	
	# Auxiliar function "format.res" [Version 5]
	format.res <- function(){ 
		# frozen - Si's that were frozen by turtle
		# new - the collection of operands found for turtle
		# for each structure.
		
		# Operands of Si expanded by turtle
		Operands <- join.operands(new, operand.joiner)
		
		# In[,1:3] - ("n", "sa", "sb") now will be "name", "o1", "o2".
		name <- In$n
		o1 <- In$sa
		o2 <- In$sb
		
		# Names SI$sets = "G"  "Si" "Se"
		# Important note the ORDER of these sets, in particular Si
		# could be different from the order in "name", "o1", "o2"!
		G <- SI$sets$G
		Si <- SI$sets$Si
		Se <- SI$sets$Se
		
		# Universal set:
		S <- union(G, union(Si, Se))
		
		# Construction of the (complete) set of essential structures: E
		# Essentiality rule 1: The ones frozen by turtle
		E <- name[frozen]
		
		# Implements theorem:
		# "all operands of an essential structure are also essential"
		
		# The set of operands in essential structures:
		OinE <- c()
		for(i in 1:ns){
			if(frozen[i] == TRUE) OinE <- union(OinE, new[[i]])
		}
		E <- union(E, OinE)
		
		# Determine final essentiality
		Essential <- rep(FALSE, ns)
		for(i in 1:ns){
			if(is.element(name[i], E)) Essential[i] <- TRUE
		}
		
		# Defines main result:
		res <- data.frame(name, frozen, Essential, o1, o2, Operands, stringsAsFactors = FALSE)
		# Changes name "frozen" to "Recursive" 
		names(res)[2] <- "Recursive"
		
		if(give.Expanded){
			# If expanded formulae are wanted in the main result
			Expanded <- out.spaces(form)
			res <- data.frame(res, Expanded, stringsAsFactors = FALSE)
		}
				
		if(give.sets){
			# Sets are wanted, thus
			EG <- intersect(E, G)
			ESi <- intersect(E, Si)
			ESe <- intersect(E, Se)
			NE <- setdiff(S, E)
			sets <- list(G, EG, Si, ESi, Se, ESe, E, NE)
			names(sets) <- c("G", "EG", "Si", "ESi", "Se", "ESe", "E", "NE")
			res <- list(res, sets)
			names(res) <- c("main", "sets") 
		}
		# Next line result of "format.res"
		res
		} # Here closes "format.res"

	################ END AUXILIAR FUNCTIONS ################ 
	
	# Normalize SI keeping sets.
	SI <- normalize.SI(SI, give.sets=TRUE)
	
	# Names SI: "SI", "sets"
	# Names SI$SI = c("name", "o1", "o2", "set.o1", "set.o2", "type.n", "type.o1", "type.o2", "structure")
	# Names SI$sets = "G"  "Si" "Se"
	
	# NOTE:
	# Old names (previous implementations):
	# c("n", "sa", "sb", "seta", "setb", "typen", "typea", "typeb", "supstru")
	
	# Uses old structure
	In <- SI$SI[,1:3] # Makes a copy of the columns that will be used.
	names(In) <- c("n", "sa", "sb")
	
	# Get the sets: "G"  "Si" "Se"
	sets <- SI$sets
	
	##### - For C2E - #####
	Si <- sets$Si # C2E needs to know about Si
	 
	# Note: first three columns of In: n sa sb
	
	# ***** ----- Variable initialization (a) ----- *****
	
	# a.1) ns  = Number of rows of the interactome 
	ns <- nrow(In)
	
	# a.2) s.n = A vector with the names of the structures
	s.n <- In$n
	
	# a.3) index = Index for the number of each structure defined in In:
	index <- c(1:ns)
	
	# a.4) frozen = A flag to mark the status of each structure:
	frozen <- rep(FALSE, ns)
	
	# a.5) "collections" (lists) of sets with "ns" elements.
	#	a.5.1) curr = Current state of the set
	curr <- vector("list", ns)
	
	#	a.5.2) new = New set AFTER substitution!
	new <- curr
		
	## Initial values of "curr" and "new"·
	for(i in 1:ns){
		# curr[[i]] will contain the operands of the corresponding
		#	binary operator
		curr[[i]] <- c(In$sa[i], In$sb[i])
		# new[[i]] will be an empty set 
		# (I put "" to avoid strange behaviour)
		new[[i]] <- c("")
	}
	# Put names to curr and new to evaluate substitutions
	names(curr) <- s.n
	names(new) <- s.n
			
	## For C2E the variable "form" will contain the Expanded formulae
	# It is initialized as the condensed formula (binary operators)
	form <- rep("", ns)
	for(i in 1:ns){ # Put binary operators for each structure
		form[i] <- get.B(In$n[i])
	}
	
	# a.7) num.cyc = Number of substitution cycles:
	num.cyc <- 1
	
	# a.7) Update (for the first time) the value of "frozen"
	#		and get frozen.names
	temp <- frozen.update() # Note frozen.names could be changed!
	frozen <- temp[[1]]
	frozen.names <- temp[[2]]

	# First call to make.subst
	tmp <- make.subst() # list(new, form)
	new <- take.out.null(tmp[[1]])
	form <- tmp[[2]]
	
	# Auxiliar function to see if curr and new are identical
	are.identical <- function(){
		yes.equal <- TRUE
		for(i in 1:ns){
			yes.equal <- yes.equal * setequal(curr[[i]], new[[i]])
		}
		yes.equal
	}
	
	are.equal <- are.identical()
	
	# If converged in first cycle
	if(are.equal == 1) return(format.res()) # NOTE: Not tested yet!
	
	while(are.equal == 0){
		# Until new and curr are equal keep substituting
		num.cyc <- num.cyc + 1
		curr <- new # Updates current set
		temp <- frozen.update() # Note frozen.names could be changed!
		frozen <- temp[[1]]
		frozen.names <- temp[[2]]
		tmp <- make.subst() # Perform substitutions: list(new, form)
		new <- tmp[[1]]
		form <- tmp[[2]]
		are.equal <- are.identical()
	}
	format.res()
}
