# Supplementary material for: On an algorithmic definition for the components of the minimal cell
Source: PLoS One. 2018 Jun 1;13(6):e0198222. doi: 10.1371/journal.pone.0198222 (PMC5983409; doi:10.1371/journal.pone.0198222)
Supplement: S1 Binary — Binary file with our R package ‘InterPlay’. The manual for this package is presented as ‘S3 Text’. To install this R [72] package see ‘S1 Text’ or the corresponding R documentation. (GZ) [file pone.0198222.s004.tar.gz › InterPlay/R/normalize.SI.R]

normalize.SI <-
function(SI=dummy1.SI, give.sets = FALSE){
	
	# normalize.SI
	# Jan 30 2018 # Reviewed Feb 2 2018
	# Normalizes a synthesis interactome ("new" standard)
	# See: 50_TurtleOMV.txt, 51_Turtle2findEssential.txt, 53_TestingFindEssential.txt
	
	# Based on "normalizeIn"
	
	# Parameters:
	# SI - A synthesis interactome.
	
	# Output:
	# A list containing:
	#	SI - A completed and normalized synthesis interactome
	#	sets - A list with the members of the three sets: Si, Se and G.

	# Example: Run with default.

	# Defines canonical SI names:
	SI.names <- c("name", "o1", "o2", "set.o1", "set.o2", "type.n", "type.o1", "type.o2", "structure")
	
	# If class is a list (posibly already normalized), 
	# then takes the first component (which must be a data.frame)
	if(class(SI) == "list") SI <- SI[[1]]
	
	# Checks input
	if(class(SI) != "data.frame") stop("Argument \"SI\" must be a data.frame!")
	nc <- ncol(SI)
	
	if(nc > 9) {
		warning("Argument \"SI\" has more than 9 columns; extra columns will be deleted in the output!")
		SI <- SI[, 1:9]
		nc <- ncol(SI)
	}

	if(nc < 3) stop("Argument \"SI\" must have at least 3 columns!")
	
	names.SI <- names(SI)
	
	# Checks that all columns are character
	for(i in 1:nc){
		if(class(SI[,i]) != "character") stop(paste("Column", names.SI[i], "must be a character vector!"))
	}
		
	if(prod(names.SI == SI.names[1:nc]) != 1){
		warning("Names do not correspond with expected and will be modified in the output.")
		names(SI) <- SI.names[1:nc]
	}
	
	if(nc<9){
		# Will complete the columns with dummy variables
		dv <- rep("", nrow(SI))
		for(i in 1:(9-nc)){
			SI <- data.frame(SI, dv, stringsAsFactors = FALSE)
		}
		names(SI) <- SI.names
	}

	# S = All names of structures in In$name, In$o1, In$o2
	# Si = Structures in In$name
	# G = Structures which name begins with "g."
	
	# Create sets from "SI"	
	S <- sort(unique(c(unlist(SI$name), unlist(SI$o1), unlist(SI$o2))))
	Si <- sort(unique(unlist(SI$name)))
	
	# NOTE: G will be formed ONLY by elements which include "g."
	# AT THE BEGINNING of its name!
	# (independently from values in SI$set.o1 or SI$set.o2) !!!
	G <- grep(pattern="^g.", x=S, perl=TRUE, value=TRUE)
	
	# Now the definition of the new Se
	# (independent of what otiginal "SI" has)
	Se <- sort(setdiff(S, union(Si,G)))
	
	sets <- list(G,Si,Se)
	names(sets) <- c("G","Si","Se")
	
	# Define function to asign set
	asign.set <- function(x){
		if(is.element(x, Si)) return("Si")
		if(is.element(x, Se)) return("Se")
		if(is.element(x, G)) return("G")
	}
	
	# Create new columns of "SI" changing "set.o1" and "set.o2" when needed
	nr <- nrow(SI)

	for(i in 1:nr){
		SI$set.o1[i] <- asign.set(SI$o1[i])
		SI$set.o2[i] <- asign.set(SI$o2[i])
	}

	# Checking rules of a well formed interactome
# SI.names <- c("name", "o1", "o2", "set.o1", "set.o2", "type.n", "type.o1", "type.o2", "structure")
	# 1) - (rule ii). All structure names must be different
	if(length(SI$name) > length(unique(SI$name))) stop("Not valid interactome: Repeated names of structures (\'name\')")
	
	# 2) - (rule iii). All binary operators must be different
	o1 <- SI$o1
	o2 <- SI$o2
	for(i in 1:(nr-1)){
		for(j in (i+1):nr){		
			if((length(unique(c(o1[i], o2[i]))) == length(unique(c(o1[j], o2[j])))) & (length(setdiff(c(o1[i], o2[i]), c(o1[j], o2[j]))) == 0)) stop(paste("Not valid interactome: Rows", i, "and", j, "have the same binary operator!"))			
		}
	}
		
	# Result (dependent on "give.sets")
	if(!give.sets){
		# gives only the SI without the sets:
		res <- SI
	} else {
		res <- list(SI, sets)
		names(res) <- c("SI", "sets")
	}
	res
}
