# Supplementary material for: On an algorithmic definition for the components of the minimal cell
Source: PLoS One. 2018 Jun 1;13(6):e0198222. doi: 10.1371/journal.pone.0198222 (PMC5983409; doi:10.1371/journal.pone.0198222)
Supplement: S1 Binary — Binary file with our R package ‘InterPlay’. The manual for this package is presented as ‘S3 Text’. To install this R [72] package see ‘S1 Text’ or the corresponding R documentation. (GZ) [file pone.0198222.s004.tar.gz › InterPlay/R/simulate.SI.R]

simulate.SI <-
function(n.S = 10, n.Si = 5, seed=NULL){
	# simulate.SI
	# Simulates a pseudo-random interactome
	# See: 53_TestingFindEssential.txt
	
	# Input:
	#	n.S - Number of elements in the set "S"
	#	      (will be letters[1:nS])
	#	n.Si - Number of elements in the set "Si", i.e.,
	#	       the number of structures defined in the
	#	       Si that are defined (column "name" of interactome).
	
	# Output: A random interactome.
	
	if(n.S>26) stop("Sorry; n.S must be an narural number smaller than 27.")
	if(n.Si>n.S) stop("Sorry; n.Si must be an narural number smaller than n.S")
	
	set.seed(seed) # To be able to repeat results (if seed is not null!)
	
	S <- letters[1:n.S] 
	Si <- sample(S, size=n.Si, replace = FALSE)
	
	# Now, given that we must have different binary operators,
	# we need to generate a list with all possible binary operators.
	# There will be n.S*(n.S-1)/2 of them!
	
	n.BO <- 	n.S*(n.S-1)/2
	BO <- data.frame(rep("", n.BO), rep("", n.BO), stringsAsFactors = FALSE)
	names(BO) <- c("o1", "o2")
	k <- 0
	for(i in 1:(n.S-1)){
		for(j in i:n.S){
			k <- k + 1
			BO[k,1:2] <- c(S[i], S[j])
		}
	}
	
	# Select which binary operators will form
	# part of the interactome
	w.bo <- sample(c(1:n.BO), size=n.Si, replace = FALSE)

	# Creates the random synthesis interactome
	res <- cbind(Si, BO[w.bo,], stringsAsFactors = FALSE)
	names(res)[1] <- "name"
	res
}
