# Supplementary material for: On an algorithmic definition for the components of the minimal cell
Source: PLoS One. 2018 Jun 1;13(6):e0198222. doi: 10.1371/journal.pone.0198222 (PMC5983409; doi:10.1371/journal.pone.0198222)
Supplement: S1 Binary — Binary file with our R package ‘InterPlay’. The manual for this package is presented as ‘S3 Text’. To install this R [72] package see ‘S1 Text’ or the corresponding R documentation. (GZ) [file pone.0198222.s004.tar.gz › InterPlay/man/C2E.Rd]

\name{C2E}
\alias{C2E}
\title{
Condensed to Expanded (C2E) algorithm
}
\description{
	Beginning with a condensed formula with only two operands for a cell structure, the function obtains (when possible) an extended formula for the structure by performing nested substitutions on the condensed formula. If no extended formula is possible because the algorithm falls into an infinite loop, then the result is UNDECIDED.
}
\usage{
C2E(s = "a", SI = dummy1.SI, sl = "<", sr = ">", no.spaces = TRUE, print.steps = FALSE, max.cycles = 10)
}
\arguments{
  \item{s}{
\code{character} string. The name of a component existent in the column \code{name} of the interactome \code{SI}.
}
  \item{SI}{
  	\code{data.frame}. An interactome with definitions for synthesis of cell structures.
}
  \item{sl}{
\code{character} string. A left-hand separator for the operands of a formula.
}
  \item{sr}{
\code{character} string. A right-hand separator for the operands of a formula.
}
  \item{no.spaces}{
\code{logical}. Are spaces to be ignored (deleted) in formulae? The default, code{TRUE}, makes formulae more compact.
}
  \item{print.steps}{
\code{logical}. Are some intermediate steps of the C2E algorithm to be printed?
}
  \item{max.cycles}{
\code{numeric}. Maximum number of cycles of nested substitutions to be allowed before the algorithm exits.
}
}
\details{
	\code{C2E} will perform nested substitutions using the information of the interactome to expand the formula of the structure \code{s}. If the process is successful, the result will be the extended formula for \code{s}; however, if the algorithm falls into an infinite loop, then the result will be a list with the string \code{"UNDECIDED"} as first component and the second component will have a not fully expanded formula. The extent to which \code{C2E} perform nested substitutions is control by \code{max.cycles}.
}
\value{
	Either a \code{character} string giving the extended formula for component \code{s}, or a \code{list} with two components. See details.
}
\references{
	Martinez Octavio and M. Humberto Reyes-Valdes. On an algorithmic definition for the components of the minimal cell. (in preparation).
}
\author{
Octavio Martinez
}
\seealso{
	\code{\link{expandAll}},
	\code{\link{findEssential}},
	\code{\link{int.SI}}
}
\examples{
# A small example
data(dummy1.SI)
# Find the expanded formula for component "a"
C2E(s="a", SI = dummy1.SI)
# Try to find the expanded formula for component "i"
# (but falls into an infinite loop and exit)
C2E(s="i", SI = dummy1.SI)
# Gives the formula with spaces
C2E(s="a", SI = dummy1.SI, no.spaces = FALSE)
# Uses different characters as operand separators
C2E(s="a", SI = dummy1.SI, sl = "[", sr = "]")
# Shows some of the steps of substitution
C2E(s="a", SI = dummy1.SI, print.steps = TRUE)
}
