# Supplementary material for: On an algorithmic definition for the components of the minimal cell
Source: PLoS One. 2018 Jun 1;13(6):e0198222. doi: 10.1371/journal.pone.0198222 (PMC5983409; doi:10.1371/journal.pone.0198222)
Supplement: S1 Binary — Binary file with our R package ‘InterPlay’. The manual for this package is presented as ‘S3 Text’. To install this R [72] package see ‘S1 Text’ or the corresponding R documentation. (GZ) [file pone.0198222.s004.tar.gz › InterPlay/man/InterPlay-package.Rd]

\name{InterPlay-package}
\alias{InterPlay-package}
\alias{InterPlay}
\docType{package}
\title{
\packageTitle{InterPlay}
}
\description{
\packageDescription{InterPlay}
}
\details{

The DESCRIPTION file:
\packageDESCRIPTION{InterPlay}
\packageIndices{InterPlay}
Knowledge about the synthesis of cell components can be summarized into a Synthesis Interactome (SI). Having a SI, we demonstrated that essential components are the ones that for their synthesis need their preexistence, i.e., essential components are recursive. Also, all elements that enter into the synthesis of an essential structure are essential (see references for details). With this package you can decide about the essentiality of components present in an SI. Various SI examples are presented, including one containing summarized information for the synthesis of the ribosome, the RNA polymerase and the metabolite streptomycin (\code{int.In}). From these examples we show how to classify each one of the elements as essential or nonessential.
}
\author{
\packageAuthor{InterPlay}

Maintainer: \packageMaintainer{InterPlay}
}
\references{
Martinez Octavio and M. Humberto Reyes-Valdes. On an algorithmic definition for the components of the minimal cell. (in preparation).
}
\examples{
# A small example without biological meaning:
data(dummy1.SI)
# Shows the raw data
dummy1.SI
# Normalize the data.set
normalize.SI(dummy1.SI)
# Find which elements are essential
findEssential(dummy1.SI)
# As above, but gives the sets to which each component belongs
findEssential(dummy1.SI, give.sets = TRUE)
}
