# Supplementary material for: On an algorithmic definition for the components of the minimal cell
Source: PLoS One. 2018 Jun 1;13(6):e0198222. doi: 10.1371/journal.pone.0198222 (PMC5983409; doi:10.1371/journal.pone.0198222)
Supplement: S1 Binary — Binary file with our R package ‘InterPlay’. The manual for this package is presented as ‘S3 Text’. To install this R [72] package see ‘S1 Text’ or the corresponding R documentation. (GZ) [file pone.0198222.s004.tar.gz › InterPlay/man/dummy2.SI.Rd]

\name{dummy2.SI}
\alias{dummy2.SI}
\docType{data}
\title{
A dummy synthesis interactome (SI; example 2)
}
\description{
	A \code{data.frame} representing a synthesis interactome (SI) in which there is information for the synthesis of 4 structures. This example is intended to demonstrate the algebraic manipulations that the functions in the package can perform to determine which structures are essential and which are non essential. In total there are 8 structures mentioned within the SI, which names correspond to letters \code{a} to \code{i}. This SI is augmented in \code{dummy3.SI}.
}
\usage{data("dummy2.SI")}
\format{
  A data frame with 4 observations on the following 3 variables.
  \describe{
    \item{\code{name}}{A character vector with the names of structures defined in the SI (the set of internal structures \code{Si}).}
    \item{\code{o1}}{A character vector with the left hand side operand of the binary operator for structure in column \code{name}.}
    \item{\code{o2}}{A character vector with the right hand side operand of the binary operator for structure in column \code{name}.}
  }
}
\references{
Martinez Octavio and M. Humberto Reyes-Valdes. On an algorithmic definition for the components of the minimal cell. (in preparation).
}
\examples{
data(dummy2.SI)
# Normalize the SI
normalize.SI(dummy2.SI)
# Normalize the SI giving also the sets of structures
normalize.SI(dummy2.SI, give.sets = TRUE)
# Obtain the expanded formulae
expandAll(dummy2.SI)
# See if there are essential structures in the SI
findEssential(dummy2.SI)
}
\keyword{datasets}
