# Supplementary material for: On an algorithmic definition for the components of the minimal cell
Source: PLoS One. 2018 Jun 1;13(6):e0198222. doi: 10.1371/journal.pone.0198222 (PMC5983409; doi:10.1371/journal.pone.0198222)
Supplement: S1 Binary — Binary file with our R package ‘InterPlay’. The manual for this package is presented as ‘S3 Text’. To install this R [72] package see ‘S1 Text’ or the corresponding R documentation. (GZ) [file pone.0198222.s004.tar.gz › InterPlay/man/dummy3.SI.Rd]

\name{dummy3.SI}
\alias{dummy3.SI}
\docType{data}
\title{
A dummy synthesis interactome (SI; example 3)
}
\description{
		A \code{data.frame} representing a synthesis interactome (SI) in which there is information for the synthesis of 9 structures. This example grew from example 2 (\code{dummy2.SI}); see also that example. This example is complete and normalized; even has an extra column, \code{Comment}, which will not enter into the analyses and will be eliminated by \code{normalize.SI(dummy3.SI)}. 
}
\usage{data("dummy3.SI")}
\format{
  A data frame with 9 observations on the following 10 variables.
  \describe{
    \item{\code{name}}{A character vector with the names of structures defined in the SI (the set of internal structures \code{Si}).}
    \item{\code{o1}}{A character vector with the left hand side operand of the binary operator for structure in column \code{name}.}
    \item{\code{o2}}{A character vector with the right hand side operand of the binary operator for structure in column \code{name}.}
    \item{\code{set.o1}}{a character vector with the name of the set to which \code{o1} belongs.}
    \item{\code{set.o2}}{a character vector with the name of the set to which \code{o1} belongs.}
    \item{\code{type.n}}{a character vector with the type of component that the structure on column \code{name} has.}
    \item{\code{type.o1}}{a character vector with the type of component that the structure on column \code{o1} has.}
    \item{\code{type.o2}}{a character vector with the type of component that the structure on column \code{o2} has.}
    \item{\code{structure}}{a character vector with the name of the structure defined in the SI.}
    \item{\code{Comment}}{a character vector with comments (this column will be eliminated by \code{normalize.SI(dummy3.SI)}). This, or further columns could be used to store extra information about the corresponding structures in column \code{name}.}
  }
}
\details{
This dataset was augmented from \code{dummy2.SI} to show increased detail in the SI.
}
\references{
Martinez Octavio and M. Humberto Reyes-Valdes. On an algorithmic definition for the components of the minimal cell. (in preparation).
}
\examples{
data(dummy3.SI)
# See the complete dataset
dummy3.SI
# Supress warnings
oldw <- getOption("warn")
options(warn = -1)
# normalize the dataset and put it in temp
temp <- normalize.SI(dummy3.SI)
# See and compare with original dummy3.SI
temp
# normalize the dataset including also the sets
temp2 <- normalize.SI(dummy3.SI, give.sets = TRUE)
# See the sets (second component of the output)
temp2$sets
# Find essential structures in this SI
# (you could also use temp2, the SI which includes sets)
findEssential(temp)
# Clean the mess and back the warn option to its state
# Clean the mess and back the warn option to its state
options(warn = oldw)
rm("temp", "temp2", "oldw")
}
\keyword{datasets}
