# Supplementary material for: On an algorithmic definition for the components of the minimal cell
Source: PLoS One. 2018 Jun 1;13(6):e0198222. doi: 10.1371/journal.pone.0198222 (PMC5983409; doi:10.1371/journal.pone.0198222)
Supplement: S1 Binary — Binary file with our R package ‘InterPlay’. The manual for this package is presented as ‘S3 Text’. To install this R [72] package see ‘S1 Text’ or the corresponding R documentation. (GZ) [file pone.0198222.s004.tar.gz › InterPlay/man/expandAll.Rd]

\name{expandAll}
\alias{expandAll}
%- Also NEED an '\alias' for EACH other topic documented here.
\title{
Expands all condensed formula for structures defined in a SI
}
\description{
This function uses the \code{C2E} algorithm to expand all the condensed formulae given in an synthesis interactome \code{SI}.
}
\usage{
expandAll(SI = dummy1.SI, sl = "<", sr = ">", no.spaces = TRUE, max.cycles = 10)
}
%- maybe also 'usage' for other objects documented here.
\arguments{
  \item{SI}{
\code{data.frame}. A syntesis interactome with definitions for synthesis of cell components.
}
  \item{sl}{
\code{character} string. A left-hand separator for the operands of a formula.
}
  \item{sr}{
\code{character} string. A right-hand separator for the operands of a formula.
}
  \item{no.spaces}{
\code{logical}. Are spaces to be ignored (deleted) in formulae? The default, code{TRUE}, makes formulae more compact.
}
  \item{max.cycles}{
  	\code{numeric}. Maximum number of cycles of nested substitutions to be allowed before the \code{C2E} algoritm exits.
}
}
\details{
	If the expanded formula for a given structure cannot be found, the result for that formula is UNDECIDED.
}
\value{
	A \code{data.frame} with columns \code{name}, \code{condensed} and \code{expanded}, containing, for each row of the input synthesis interactome, \code{SI}, the name of the component, and its condensed and expanded formulae, respectively.
}
\references{
	Martinez Octavio and M. Humberto Reyes-Valdes. On an algorithmic definition for the components of the minimal cell. (in preparation).
}
\author{
	Octavio Martinez
}
\seealso{
	\code{\link{C2E}}
}
\examples{
data(dummy1.SI)
# Obtains all expanded formula for the structures defined in dummy1.SI
expandAll(SI = dummy1.SI)
# Using some cosmetic options
expandAll(SI = dummy1.SI, sl="[", sr="]", no.spaces = FALSE)
}
