# Supplementary material for: On an algorithmic definition for the components of the minimal cell
Source: PLoS One. 2018 Jun 1;13(6):e0198222. doi: 10.1371/journal.pone.0198222 (PMC5983409; doi:10.1371/journal.pone.0198222)
Supplement: S1 Binary — Binary file with our R package ‘InterPlay’. The manual for this package is presented as ‘S3 Text’. To install this R [72] package see ‘S1 Text’ or the corresponding R documentation. (GZ) [file pone.0198222.s004.tar.gz › InterPlay/man/findEssential.Rd]

\name{findEssential}
\alias{findEssential}
\title{
Find essential components from a synthesis interactome (SI)
}
\description{
	\code{findEssential}, qualify each structure as essential or non essential given the information of an SI. Essentiality rules are: 1) A component is essential if it needs their own existence for its synthesis and 2) A component is essential if it enters in the synthesis of an essential component. This is the main function of this package.
}
\usage{
findEssential(SI = dummy1.SI, operand.joiner = ";", give.sets = FALSE, give.Expanded = TRUE, sl = "<", sr = ">")
}
\arguments{
  \item{SI}{
\code{data.frame}. An synthesis interactome with definitions for the synthesis of some cell components.
}
  \item{operand.joiner}{
\code{character} string. A character to separate operands in the output.
}
  \item{give.sets}{
\code{logical}. Will the sets of structures be part of the output?
}
  \item{give.Expanded}{
\code{logical}. Will the expanded formulae be part of the output?
}
  \item{sl}{
  	\code{character}. A left-hand separator for the operands of a formula.
}
  \item{sr}{
  	\code{character}. A right-hand separator for the operands of a formula.
}
}
\details{
The function will find all operands that enter into the synthesis of each component defined in the SI (all structures in column \code{name} of the SI). To do this it performs nested substitutions of binary operators. However components which are found to be recursive (and thus are essential) are 'frozen' and no further substitution is performed when they appear as operands. This avoids infinite loops within the substitution chain. Additionally, the function will qualify as essential all operators which are found to be needed for the synthesis of recursive structures.
}
\value{
	Either a \code{data.frame}, when \code{give.sets = FALSE} or a list of two components, \code{main} and \code{sets} when \code{give.sets = FALSE}.
	\item{main }{A \code{data.frame} with main results of the algorithm (This is the only component returned when \code{give.sets = FALSE})}
	\item{sets }{A \code{list} with the sets in which each component was classified}
}
\references{
Martinez Octavio and M. Humberto Reyes-Valdes. On an algorithmic definition for the components of the minimal cell. (in preparation).
}
\author{
Octavio Martinez and M. Humberto Reyes-Valdes
}
\seealso{
	\code{\link{C2E}},
	\code{\link{expandAll}},
	\code{\link{int.SI}}
}
\examples{
data(dummy1.SI)
# See original data
dummy1.SI
# Perform analysis to find essential structures
# with the default parameters
findEssential(SI = dummy1.SI)
# and asking for the sets in which the components are classified 
findEssential(SI = dummy1.SI, give.sets = TRUE)
# Using some cosmetic options
findEssential(SI = dummy1.SI, operand.joiner=":", sl="[", sr="]")
}
