# Supplementary material for: On an algorithmic definition for the components of the minimal cell
Source: PLoS One. 2018 Jun 1;13(6):e0198222. doi: 10.1371/journal.pone.0198222 (PMC5983409; doi:10.1371/journal.pone.0198222)
Supplement: S1 Binary — Binary file with our R package ‘InterPlay’. The manual for this package is presented as ‘S3 Text’. To install this R [72] package see ‘S1 Text’ or the corresponding R documentation. (GZ) [file pone.0198222.s004.tar.gz › InterPlay/man/int.SI.Rd]

\name{int.SI}
\alias{int.SI}
\docType{data}
\title{
Example of an integrated synthesis interactome (SI)
}
\description{
This interactome has simplified information for the synthesis of RNA polymerase (\code{pol}), the ribosome (\code{rib}) and the secondary metabolite streptomycin (\code{STR}). Such information is given as a list of binary operators which symbolizes the molecular binding that happens between pairs of structures from which a new structure is synthesized.
}
\usage{data("int.SI")}
\format{
  A data frame with 184 observations on the following 9 variables.
  \describe{
    \item{\code{name}}{a character vector. Name of structures in the set of internal structures, \code{Si}.}
    \item{\code{o1}}{a character vector. Left hand side operand of the binary operator for structure in column \code{name}.}
    \item{\code{o2}}{a character vector. Right hand side operand of the binary operator for structure in column \code{name}.}
    \item{\code{set.o1}}{a character vector with the name of the set to which \code{o1} belongs.}
    \item{\code{set.o2}}{a character vector with the name of the set to which \code{o1} belongs.}
    \item{\code{type.n}}{a character vector with the type of component that the structure on column \code{name} has.}
    \item{\code{type.o1}}{a character vector with the type of component that the structure on column \code{o1} has.}
    \item{\code{type.o2}}{a character vector with the type of component that the structure on column \code{o2} has.}
    \item{\code{structure}}{a character vector with the name of the structures defined in the SI (in this case it has 3 different values).}
  }
}
\details{
	Simplified information for the synthesis of RNA polymerase (\code{pol}), the ribosome (\code{rib}) and the secondary metabolite streptomycin (\code{STR}; see source) was compiled from the literature and expressed as a set of binary operators with the aim of illustrating the algebraic manipulations that can be performed to segregate essential from non essential cell structures. Different and more detailed representations of the synthesis of that structures are possible, but the ones given here are biologically realistic and allow the presentation of the main results (see reference).
}
\source{
	Streptomycin synthesis simplified from: Flatt PM, Mahmud T. Biosynthesis of aminocyclitol aminoglycoside antibiotics and related compounds. Natural product reports. 2007;24(2):358 to 392. 
}
\references{
Martinez Octavio and M. Humberto Reyes-Valdes. On an algorithmic definition for the components of the minimal cell. (in preparation).
}
\examples{
data(int.SI)
# This SI do not contains sets (yet).
# See the first two rows of the SI
head(int.SI, n = 2)

# See which structures are defined in the Si
unique(int.SI$structure)
# Note: "rib" = ribosome, "pol" = RNA polymerase, "STR" = streptomycin.
# How many rows do we have
nrow(int.SI)
# Let's normalize the SI and get the sets
temp <- normalize.SI(int.SI, give.sets = TRUE)
names(temp)
# Note: "SI" - main SI; "sets" - Structures within the SI by set
names(temp$sets)
# Note: "G" - Genomic elements, "Si" - Internal elements, "Se" - External elements.
# See the set Se of elements not defined within the SI:
temp$sets$Se
# Isolate independent sets for the synthesis of
# RNA polymerase (pol) and streptomycin (STR)
temp.pol <- int.SI[int.SI$structure == "pol",]
temp.STR <- int.SI[int.SI$structure == "STR",]

# Use findEssential to determine essential structures 
# within these (partial) interactomes
findEssential(temp.pol)
findEssential(temp.STR)

# Clean the mess
rm(temp, temp.pol, temp.STR)
}
\keyword{datasets}
