# Supplementary material for: On an algorithmic definition for the components of the minimal cell
Source: PLoS One. 2018 Jun 1;13(6):e0198222. doi: 10.1371/journal.pone.0198222 (PMC5983409; doi:10.1371/journal.pone.0198222)
Supplement: S1 Binary — Binary file with our R package ‘InterPlay’. The manual for this package is presented as ‘S3 Text’. To install this R [72] package see ‘S1 Text’ or the corresponding R documentation. (GZ) [file pone.0198222.s004.tar.gz › InterPlay/man/normalize.SI.Rd]

\name{normalize.SI}
\alias{normalize.SI}
\title{
Check and normalizes a synthesis interactome (SI)
}
\description{
In this package SIs are represented in a \code{data.frame} format with three main columns: \code{name} - The name of the components and \code{o1}, \code{o2} the operands of the binary operator from which \code{name} is synthesized. Synthesis of any cell component can be represented in an SI up to any degree of detail. This function checks that the input is a well formed SI, adding or deleting columns and assigning the sets to which each one of the components belong. Those sets are: \code{Si} - the set of internal components which synthesis is defined in the SI, \code{Se} - The set of external structures and \code{G} - the set of genomic elements (genes, DNA motifs, etc.). This function re-assign (if necessary) the structures to the sets, in agreement with the information of the SI and optionally a list with the sets.
}
\usage{
normalize.SI(SI = dummy1.SI, give.sets = FALSE)
}
%- maybe also 'usage' for other objects documented here.
\arguments{
  \item{SI}{
A putative synthesis interactome (SI) with definitions for synthesis of cell components.
}
  \item{give.sets}{
A logical (\code{TRUE} or \code{FALSE}) variable to indicate if the output will contain sets or not. 
}
}
\details{
Other functions in this package use normalized interactomes; i.e., if the input SI is not normalized, that is the first step performed. Normalization consist on checking the structure of the input SI, adding or deleting columns. Rules for well formed SI are checked, and, if not passed the function gives an error explaining the problem. Also \code{Warning}s could be obtained when changes are performed to the input to perform normalization.
}
\value{
	Either a \code{data.frame}, (containing the \code{SI}) when \code{give.sets = FALSE} or a list with two components, \code{SI} and \code{sets} when \code{give.sets = TRUE}.
	\item{SI}{A normalized SI with nine columns and as many rows as the input.}
	\item{sets}{A list with the sets; i.e., with components:}
	\item{G}{Names of structures in the set of genomic elements.}
	\item{Si}{Names of structures in the internal structures set.}
	\item{Se}{Names of structures in the external structures set.}
}
\references{
	Martinez Octavio and M. Humberto Reyes-Valdes. On an algorithmic definition for the components of the minimal cell. (in preparation).
}
\author{
	Octavio Martinez.
}
\seealso{
	\code{\link{dummy1.SI}},
	\code{\link{int.SI}}
}
\examples{
# Minimal example with a dummy interactome:
data(dummy1.SI)
# See the data
dummy1.SI
# Normalize this SI without obtaining the sets:
normalize.SI(dummy1.SI)
# Normalize this SI obtaining the sets:
normalize.SI(dummy1.SI, give.sets = TRUE)
# Obtains a random SI
temp <- simulate.SI()
temp # Look at the data
# Normalize this SI
normalize.SI(temp)
# Erase the result
rm(temp)
}
