# Supplementary material for: On an algorithmic definition for the components of the minimal cell
Source: PLoS One. 2018 Jun 1;13(6):e0198222. doi: 10.1371/journal.pone.0198222 (PMC5983409; doi:10.1371/journal.pone.0198222)
Supplement: S1 Binary — Binary file with our R package ‘InterPlay’. The manual for this package is presented as ‘S3 Text’. To install this R [72] package see ‘S1 Text’ or the corresponding R documentation. (GZ) [file pone.0198222.s004.tar.gz › InterPlay/man/simulate.SI.Rd]

\name{simulate.SI}
\alias{simulate.SI}
\title{
Simulates a pseudo-random synthesis interactome (SI)
}
\description{
Simulates an small and random SI to be analyzed by other functions.
}
\usage{
simulate.SI(n.S = 10, n.Si = 5, seed = NULL)
}
\arguments{
  \item{n.S}{
\code{integer} < 27. The maximum number of structures to be included in the SI.
}
  \item{n.Si}{
\code{integer <= n.S}. The number of structures to be defined in the SI.
}
  \item{seed}{
A \code{seed} for the pseudo random generator (optional).
}
}
\details{
The function will always give well formed (random) SIs.
}
\value{
A (random) synthesis interactome (SI)
}
\references{
Martinez Octavio and M. Humberto Reyes-Valdes. On an algorithmic definition for the components of the minimal cell. (in preparation).
}
\author{
Octavio Martinez.
}
\seealso{
	\code{\link{C2E}},
	\code{\link{expandAll}},
	\code{\link{findEssential}}
}
\examples{
# Testing with defaults
simulate.SI()
# A tiny SI with high probability of having an essential structure
temp <- simulate.SI(n.S=3, n.Si=3)
# See your creation
temp
# See if it has essential structures
findEssential(temp)
# Clean the mess
rm(temp)
# A SI with a low probability of having essential structures
temp <- simulate.SI(n.S=26, n.Si=3)
# See your creation
temp
# See if it has essential structures
findEssential(temp)
# Clean the mess
rm(temp)
# If you want to be able to reproduce use a specific seed
temp <- simulate.SI(n.S = 10, n.Si = 5, seed = 1959)
# See the results
temp
# Repeat
simulate.SI(n.S = 10, n.Si = 5, seed = 1959)
# Play
expandAll(temp)
findEssential(temp)
# Clean the mess
rm(temp)
}
